# Supplementary material for: Genome-wide identification and functional validation of RLCK VII subfamily genes conferring disease resistance in broad bean (Vicia faba L.)
Source: Front Plant Sci. 2026 Jan 21;16:1712686. doi: 10.3389/fpls.2025.1712686 (PMC12868224; doi:10.3389/fpls.2025.1712686)
Supplement: Supplementary file 5 [file Table4.xlsx]

## Sheet: Sheet1
Table S4. The number of cis-acting elements in the promoters of VfRLCK VII subfamily genes
function of cis-acting elements	auxin responsive	salicylic acid responsive	anaerobic induction	zein metabolism regulation	endosperm expression	light responsive	drought inducibility	flavonoid biosynthetic genes regulation	low-temperature responsive	abscisic acid responsive	MeJA responsive	seed-specific regulation	meristem expression	defense and stress responsive	maximal elicitor-mediated activation	gibberellin responsive	circadian control	cell cycle regulation	dehydration, low-temp, salt stresses
Genes	TGA-element, AuxRR-core, AuxRE, TGA-box	TCA-element	ARE, GC-motif	O2-site	GCN4_motif, AACA_motif	ACE, G-box, 3-AF1 binding site, AAAC-motif, GT1-motif, Sp1, MRE, ATC-motif, ATCT-motif, Box4, CAG-motif, Box II, chs-CMA1a, chs-CMA2a, GA-motif, Gap-box, GATA-motif, GTGGC-motif, I-box, LAMP-element, L-box, TCCC-motif, TCT-motif, AT1-motif, AE-box, ACA-motif	MBS	MBSI	LTR	ABRE	TGACG-motif, CGTCA-motif	RY-element	CAT-box	TC-rich repeats	AT-rich sequence	TATC-box, GARE-motif, P-box	circadian	MSA-like	DRE
VfRLCK VII1	1	3	3	1	2	12	3	1
VfRLCK VII2			5			15			1	3	8
VfRLCK VII3			2			10	1				2	2	1
VfRLCK VII4			5	1		12	1							1	1	1
VfRLCK VII5	1			1	1	7				1	4		3			2
VfRLCK VII6		1	2		1	14	1			2	2		1
VfRLCK VII7		1	3		1	12	1			1			2
VfRLCK VII8			10			9	1			1	8	1		1		1	1
VfRLCK VII9		1	5	1		4				1	2			2	1
VfRLCK VII10	1	1	2		1	17			1	8	2		2				1
VfRLCK VII11		1	1		1	8			1	7	4	1	2			2
VfRLCK VII12	1			1		9	3				2		1			2	1
VfRLCK VII13			2	1		6				1				1		2
VfRLCK VII14	1		1			11	1				2
VfRLCK VII15	1	1	1			10	1			2	2			2	1	1
VfRLCK VII16			2	1	1	10				3	2		1			1
VfRLCK VII17			2	1		17	1		1	6	10			1	1
VfRLCK VII18		3	4			13	2			8	4	1				1	1	1
VfRLCK VII19			1			9	1	1	1		2	1
VfRLCK VII20	1		3		1	11			1	2	6
VfRLCK VII21			1	1		11				1			1					1
VfRLCK VII22	1		3			12	1		2		2					1
VfRLCK VII23	1		8			18			1	3	4					2
VfRLCK VII24		1	3			12	2		2	5	2		1			2
VfRLCK VII25	1		3			13			2	3	2			1				1
VfRLCK VII26	2		2	2		5	3									1
VfRLCK VII27		1	2			7				1				1
VfRLCK VII28	3		3	1	1	16			2	7	4		1			1
VfRLCK VII29	1		2	1		12	2
VfRLCK VII30			3	2	1	10	3		1	3				2		1	1
VfRLCK VII31			5	2		6	2				4					1
VfRLCK VII32		2	2	2		7					2			1		1
VfRLCK VII33		1			1	10	1			3	6			1		1	1
VfRLCK VII34	1	1	1		1	15	1	1		7
VfRLCK VII35	2		2	1		13			1	1	8			1		1
VfRLCK VII36		1	8	2		14				1	4	1		1
VfRLCK VII37	3	2	1	2	1	18				1	2		1	1		1	1
VfRLCK VII38	2		2	4		14				9	2
VfRLCK VII39	2		1			10										1
VfRLCK VII40		1	2			14	1		1	4	6			1
VfRLCK VII41		1	1	1		20				2		1	1			1
VfRLCK VII42	3	1	5			13				1	4			2			1
VfRLCK VII43	1	1	1		1	15	1			4	2
VfRLCK VII44	1		1	1		7	3			3	2
VfRLCK VII45	2		1		1	17			2	3	2		1	2	1		1		1
Total (sum of cis-acting elements)	33	25	117	30	16	525	37	3	20	108	120	8	19	22	5	28	9	3	1
Count (number of genes containing the cis-acting elements)	22	19	42	21	15	45	23	3	15	33	33	7	14	17	5	22	9	3	1
